# Supplementary material for: Understanding the Relationship Between Alcohol Consumption and HIV Risk Behaviors in U.S. Adolescents: A Systematic Review of Youth Risk Behavior Survey Findings (2005–2021)
Source: Healthcare (Basel). 2025 Sep 21;13(18):2370. doi: 10.3390/healthcare13182370 (PMC12470159; doi:10.3390/healthcare13182370)
Supplement: Supplementary file 1 [file healthcare-13-02370-s001.zip]

Archive with 1 entries (1 files):
- healthcare-3799762-supplementary.pdf
